# Supplementary material for: Tracking of Melanoma Cell Plasticity by Transcriptional Reporters
Source: Int J Mol Sci. 2022 Jan 21;23(3):1199. doi: 10.3390/ijms23031199 (PMC8835814; doi:10.3390/ijms23031199)
Supplement: Supplementary file 1 [file ijms-23-01199-s001.zip]

Archive with 1 entries (1 files):
- supplementary ijms-1542685.pdf
